# Supplementary material for: Chitosan-Grafted Carbon Oxynitride Nanoparticles: Investigation of Photocatalytic Degradation and Antibacterial Activity
Source: Polymers (Basel). 2023 Mar 28;15(7):1688. doi: 10.3390/polym15071688 (PMC10096967; doi:10.3390/polym15071688)
Supplement: Supplementary file 1 [file polymers-15-01688-s001.zip]

Archive with 1 entries (1 files):
- polymers-2252771-supplementary.pdf
